# Supplementary material for: Thyroid Cancer Survival in the Multiethnic Cohort Study
Source: Int J Environ Res Public Health. 2024 Mar 10;21(3):324. doi: 10.3390/ijerph21030324 (PMC10970369; doi:10.3390/ijerph21030324)
Supplement: Supplementary file 1 [file ijerph-21-00324-s001.zip]

Archive with 1 entries (1 files):
- ijerph-2894765-supplementary.pdf
